# Supplementary material for: Effect of Polyphenol-Rich Interventions on Gut Microbiota and Inflammatory or Oxidative Stress Markers in Adults Who Are Overweight or Obese: A Systematic Review and Meta-Analysis
Source: Nutrients. 2025 Jul 29;17(15):2468. doi: 10.3390/nu17152468 (PMC12348198; doi:10.3390/nu17152468)
Supplement: Supplementary file 1 [file nutrients-17-02468-s001.zip]

Archive with 10 entries (10 files):
- Figure S1.png
- Figure S2.png
- Figure S3.png
- Figure S4.png
- Figure S5.png
- Figure S6.png
- Figure S7.png
- Figure S8.png
- PRISMA_2020_checklist Nutrients.pdf
- Table S1 - Search strategy.pdf
